# Supplementary material for: Pten-Mediated Antioxidant Response Alleviates Hydrogen Peroxide-Induced Oxidative Damage in Tilapia Muscle
Source: Antioxidants (Basel). 2026 Apr 17;15(4):499. doi: 10.3390/antiox15040499 (PMC13114245; doi:10.3390/antiox15040499)
Supplement: Supplementary file 1 [file antioxidants-15-00499-s001.zip]

Archive with 1 entries (1 files):
- antioxidants-4236199-supplementary.pdf
